# Supplementary material for: The effects of antibiotics and illness on gut microbial composition in the fawn-footed mosaic-tailed rat (Melomys cervinipes)
Source: PLoS One. 2023 Feb 24;18(2):e0281533. doi: 10.1371/journal.pone.0281533 (PMC9956021; doi:10.1371/journal.pone.0281533)
Supplement: S1 File — (CSV) [file pone.0281533.s004.csv]

Mouse name	Sex	Birth	Treatment	Bacteria	Bacteroidota	Firmicutes	FBRatio	Cyanobacteria	Proteobacteria	Verrucomicrobiota	Fusobacteria	Bacteroidia	Bacilli	Clostridia	Negativicutes	Fusobacteriia	Alphaproteobacteria	Gammaproteobacteria	Verrucomicrobiae	Bacteroidales	Gastranaerophilales	Lactobacillales	Clostridiales	Erysipelotrichales	Selenomonadales	Fusobacteriales	Rhodospirillales	Enterobacterales	Verrucomicrobiales	Akkermansiaceae	Bacteroidaceae	Clostridiales vadinBB60 group	Enterobacteriaceae	Erysipelotrichaceae	Eubacteriaceae	Fusobacteriaceae	Lachnospiraceae	Lactobacillaceae	Muribaculaceae	Peptostreptococcaceae	Prevotellaceae	Rhodospirillales uncultured	Rikenellaceae	Ruminococcaceae	Tannerellaceae	Veillonellaceae	PC1.Phylum	PC2.Phylum	PC1.Class
HP25	M	W	TREATMENT	0.800143246	0.001288983	0.367467507	285.0833333	0.000751907	0.118765441	0.335063912	0.176662251	0.00129	0.09295	0.24623	1.00E-30	0.17666	1.00E-30	0.11877	0.33506	0.001288983	1.00E-30	0.09294998	0.246231516	0.028286011	1.00E-30	0.176662251	1.00E-30	0.118658026	0.335063912	0.335063912	1.00E-30	0.047441727	0.118658026	0.028286011	1.00E-30	0.176662251	0.179669877	0.09294998	0.000930932	0.019119911	1.00E-30	1.00E-30	1.00E-30	1.00E-30	0.000358051	1.00E-30	-0.517534038	-0.002611848	-0.5186086
HP31	F	W	TREATMENT	0.936850747	0.520912676	0.393448148	0.755305383	0.068922517	0.003269185	1.00E-30	1.00E-30	0.52091	0.0332	0.23329	0.02979	1.00E-30	0.00121	0.00206	1.00E-30	0.520912676	0.068922517	0.033197398	0.233291766	0.097165583	0.029793401	1.00E-30	1.00E-30	0.000168515	1.00E-30	1.00E-30	0.158909373	1.00E-30	0.000168515	0.097165583	1.00E-30	1.00E-30	0.184119174	0.032961478	0.086953591	0.025984968	1.00E-30	1.00E-30	0.070910991	0.017761451	0.204138721	0.029793401	0.099859448	-0.003669063	0.09383119
HP31.1	F	C	TREATMENT	0.962759394	0.556681813	0.413957824	0.743616576	0.002097169	0.025049516	1.00E-30	1.00E-30	0.55668	0.04055	0.30432	0.00594	1.00E-30	0.00443	0.02062	1.00E-30	0.556681813	0.002097169	0.040545264	0.304322498	0.063148083	0.005941978	1.00E-30	0.004427356	1.00E-30	1.00E-30	1.00E-30	0.2645928	1.00E-30	1.00E-30	0.063148083	1.00E-30	1.00E-30	0.248514505	0.035069323	1.00E-30	0.029593382	1.00E-30	0.004427356	0.065478271	0.022369801	0.226610742	0.005941978	0.12104619	-0.008296722	0.11477637
HP34	F	C	TREATMENT	0.925969403	0.46648673	0.401382243	0.860436574	0.111560954	0.002331002	1.00E-30	1.00E-30	0.46649	0.06171	0.22881	0.02625	1.00E-30	0.00065	0.00168	1.00E-30	0.46648673	0.111560954	0.06171022	0.228806281	0.084611295	0.026254447	1.00E-30	1.00E-30	1.00E-30	1.00E-30	1.00E-30	0.105263158	1.00E-30	1.00E-30	0.084611295	1.00E-30	1.00E-30	0.172085225	0.061096798	0.110293216	0.02490492	1.00E-30	1.00E-30	0.064245696	0.021674232	0.18668466	0.026254447	0.055337933	-0.024847842	0.04919612
HP34.1	F	C	TREATMENT	0.698066126	0.566219839	0.372296693	0.657512626	0.001668156	0.04712541	0.000655347	1.00E-30	0.56622	0.01513	0.34001	0.00429	1.00E-30	0.02884	0.01829	0.00066	0.566219839	0.001668156	0.015132559	0.340005958	0.012868633	0.004289544	1.00E-30	0.02883527	1.00E-30	0.000655347	0.000655347	0.097110515	0.002621388	1.00E-30	0.012868633	0.000178731	1.00E-30	0.309919571	0.014953828	0.322132857	0.007864164	1.00E-30	0.02883527	0.000417039	0.014477212	0.145487042	0.004289544	0.118109573	0.036851559	0.12323804
HS22	M	W	TREATMENT	0.736414015	0.527976696	0.287625925	0.544770115	1.00E-30	0.031951693	0.145132904	0.006766598	0.52798	0.02813	0.2219	0.01062	0.00677	0.00009	0.03186	0.14513	0.527976696	1.00E-30	0.028128414	0.22190193	0.026975361	0.010620221	0.006766598	9.10E-05	0.001183396	0.145132904	0.145132904	0.269146741	1.00E-30	0.001183396	0.026975361	0.000485496	0.006766598	0.17893555	0.028128414	0.228000971	0.015596553	1.00E-30	9.10E-05	0.030464862	0.024608569	0.000364122	0.010620221	0.039330591	0.137270201	0.0382887
HS23	F	W	TREATMENT	0.901028332	0.448688685	0.278893185	0.62157392	0.003260819	0.070387106	0.170028416	0.025900219	0.44869	0.02283	0.19658	0.03675	0.0259	0.05846	0.01193	0.17003	0.448688685	1.00E-30	0.022825733	0.196580798	0.022732566	0.036754088	0.025900219	0.058461825	0.011925281	0.170028416	0.170028416	0.109936181	1.00E-30	0.011925281	0.022732566	1.00E-30	0.025900219	0.160199376	0.021940653	0.108864769	0.016490427	1.00E-30	0.058461825	0.069175944	0.01816742	0.143708949	0.036754088	-0.053784612	0.139863582	-0.02751917
HS36	F	C	TREATMENT	0.77722083	0.447788527	0.422349616	0.9431899	1.00E-30	0.009355468	0.12050639	1.00E-30	0.44779	0.06708	0.31184	0.02608	1.00E-30	1.00E-30	0.00936	0.12051	0.447788527	1.00E-30	0.067080696	0.311835662	0.017357379	0.026075879	1.00E-30	1.00E-30	0.009355468	0.12050639	0.12050639	0.244476293	1.00E-30	0.009355468	0.017357379	1.00E-30	1.00E-30	0.228193798	0.06580676	1.00E-30	0.05633186	1.00E-30	1.00E-30	0.023090091	0.022333692	0.180222143	0.026075879	-0.004133987	-0.016818468	-0.01053423
HS37	M	C	TREATMENT	0.887273172	0.000804598	0.355229885	441.5	0.000344828	0.487413793	0.153333333	1.00E-30	0.0008	0.04787	0.27759	1.00E-30	1.00E-30	1.00E-30	0.48741	0.15333	0.000804598	1.00E-30	0.038965517	0.277586207	0.029770115	1.00E-30	1.00E-30	1.00E-30	0.467643678	0.153333333	0.153333333	0.000402299	1.00E-30	0.467643678	0.029770115	1.00E-30	1.00E-30	0.217241379	0.038965517	0.000402299	0.024252874	1.00E-30	1.00E-30	1.00E-30	0.029597701	1.00E-30	1.00E-30	-0.589533297	0.046969186	-0.5983894
HS41.2	M	C	TREATMENT	0.901309895	0.548688695	0.267633971	0.487770157	0.030747018	0.151107745	0.000189358	1.00E-30	0.54869	0.03311	0.20777	0.0004	1.00E-30	0.11584	0.03527	0.00019	0.548688695	0.030747018	0.033113994	0.207773149	0.026344442	0.000402386	1.00E-30	0.115839803	1.00E-30	0.000189358	0.000189358	0.067293126	0.000568074	1.00E-30	0.026344442	0.000426056	1.00E-30	0.183677334	0.033113994	0.265574702	0.008734141	0.000118349	0.115839803	0.002627343	0.012758	0.213075175	0.000402386	0.056734761	0.151426025	0.10621491
RF51	M	W	TREATMENT	0.872233846	0.527757917	0.445372143	0.843894764	0.007380584	0.018336139	1.00E-30	1.00E-30	0.52776	0.26485	0.15967	0.0003	1.00E-30	0.00768	0.01061	1.00E-30	0.527757917	0.007288327	0.26484766	0.159674332	0.020550315	0.000299836	1.00E-30	0.007680421	1.00E-30	1.00E-30	1.00E-30	0.023640935	1.00E-30	1.00E-30	0.020550315	1.00E-30	1.00E-30	0.133750029	0.264317181	0.356182393	0.012108771	1.00E-30	0.007680421	0.00016145	0.011070877	0.147773139	0.000299836	0.100863443	-0.045660733	0.10106249
RF53	F	W	TREATMENT	0.568136067	0.53098561	0.39142382	0.737164647	0.000723118	0.054884663	1.00E-30	1.00E-30	0.53099	0.03717	0.31947	1.00E-30	1.00E-30	0.04548	0.0094	1.00E-30	0.530262492	1.00E-30	0.03716827	0.31947357	0.03478198	1.00E-30	1.00E-30	0.04317015	0.00318172	1.00E-30	1.00E-30	1.00E-30	1.00E-30	0.00318172	0.03478198	1.00E-30	1.00E-30	0.251789717	0.03716827	1.00E-30	0.040494613	1.00E-30	0.04317015	0.208619568	0.021476607	0.321642924	1.00E-30	0.086411961	0.011790698	0.09905781
RF53.2	M	C	TREATMENT	0.967491445	0.439622727	0.249331157	0.567148014	0.037137804	0.182945631	0.079581009	0.007459303	0.43962	0.05888	0.15433	0.02075	0.00746	0.02369	0.15925	0.07958	0.439622727	0.037137804	0.058880878	0.154332744	0.015372058	0.020745477	0.007459303	0.023692922	0.008570263	0.079581009	0.079581009	0.036004172	1.00E-30	0.008570263	0.015372058	1.00E-30	0.007459303	0.109780982	0.058880878	0.293248084	0.021471002	0.052124428	0.023692922	0.012719358	0.020654786	0.045526686	0.020745477	-0.076087464	0.167423225	-0.06609373
RF54.2	F	C	TREATMENT	0.868525637	0.327732353	0.297802115	0.908674754	0.090240792	0.075838272	0.187757858	0.007576326	0.32773	0.04118	0.21784	0.00788	0.00758	1.00E-30	0.07584	0.18776	0.327732353	0.090240792	0.041182207	0.217538069	0.030905408	0.007876378	0.007576326	1.00E-30	0.004275748	0.187757858	0.187757858	0.063986198	1.00E-30	0.004275748	0.030905408	1.00E-30	0.007576326	0.160828145	0.041182207	0.151976596	0.028129923	1.00E-30	1.00E-30	0.049208612	0.021678794	0.062560948	0.007876378	-0.159820836	0.097859739	-0.16123243
HP25	M	W	POST-TREATMENT	0.996603462	0.497327841	0.461952603	0.928869379	0.008564739	0.027304429	0.0000889	1.00E-30	0.49733	0.10116	0.3608	1.00E-30	1.00E-30	0.00881	0.01849	0.00009	0.495638648	0.008535649	0.021875677	1.97E-05	0.074103609	1.00E-30	1.00E-30	0.008781775	1.00E-30	8.86E-05	8.86E-05	0.007265639	0.010691712	1.00E-30	0.074103609	0.012453974	1.00E-30	0.233140371	0.021875677	0.409179514	1.00E-30	0.046212613	0.008781775	0.007777581	0.037489909	0.003150413	1.00E-30	0.072324328	-0.066518012	0.06657564
HP31	F	W	POST-TREATMENT	0.997623136	0.402042817	0.545598596	1.357065895	0.006258407	0.01362258	0.027336358	1.00E-30	0.40204	0.05938	0.4856	1.00E-30	1.00E-30	0.0007	0.01293	0.02734	0.401087216	0.006243532	0.003377648	1.00E-30	0.043750213	1.00E-30	1.00E-30	0.000693726	4.55E-05	0.027271383	0.027271383	0.001592157	0.031854522	4.55E-05	0.043750213	0.030967463	1.00E-30	0.304090707	0.003377648	0.376124461	1.00E-30	2.27E-05	0.000693726	0.009769023	0.040531781	0.009655298	1.00E-30	-0.007778723	-0.163039963	-0.02216645
HP31.1	F	C	POST-TREATMENT	0.994922277	0.471839871	0.46970545	0.995476387	0.019181331	0.023393255	0.007095764	1.00E-30	0.47184	0.14474	0.3244	1.00E-30	1.00E-30	0.01491	0.00848	0.0071	0.469443999	0.019083933	0.008003549	1.00E-30	0.083574793	1.00E-30	1.00E-30	0.014789577	1.00E-30	0.007059734	0.007059734	0.006701084	0.019083933	1.00E-30	0.082083565	0.025473559	1.00E-30	0.198078393	0.007220183	0.431427142	1.00E-30	1.00E-30	0.014789577	0.010957689	0.022991326	0.004417053	1.00E-30	0.050630692	-0.079235756	0.04878133
HP34	F	C	POST-TREATMENT	0.999782127	0.564903933	0.425144372	0.752595879	0.00710057	0.002288163	0.00014528	1.00E-30	0.5649	0.1054	0.31933	1.00E-30	1.00E-30	0.00033	0.00196	0.00015	0.564780856	0.007099023	0.019100185	7.26E-05	0.032989578	1.00E-30	1.00E-30	0.000326809	1.00E-30	0.000145249	0.000145249	0.000363121	0.006772214	1.00E-30	0.032989578	0.004539017	1.00E-30	0.223501216	0.011238607	0.561639856	1.00E-30	1.00E-30	0.000326809	0.002251353	0.02545481	0.000526526	1.00E-30	0.137748295	-0.02140916	0.13034667
HP34.1	F	C	POST-TREATMENT	0.994647009	0.447647173	0.491340091	1.097605706	0.001083201	0.006978097	0.049519401	1.00E-30	0.44765	0.07025	0.42102	1.00E-30	1.00E-30	0.00274	0.00424	0.04952	0.445250921	0.001077403	0.017034307	0.000158775	0.049503828	1.00E-30	1.00E-30	0.00272186	1.00E-30	0.049254324	0.049254324	0.016251772	0.004094131	1.00E-30	0.049447122	0.02513184	1.00E-30	0.283164162	0.01602495	0.396053303	1.00E-30	1.00E-30	0.00272186	0.005931386	0.041757868	0.02701446	1.00E-30	0.02347455	-0.098036771	0.01340901
HS22	M	W	POST-TREATMENT	0.97419009	0.452138859	0.481901961	1.065827347	0.002465269	0.040618751	0.012940019	1.00E-30	0.45214	0.11176	0.36946	0.00002	1.00E-30	0.00227	0.03834	0.01284	0.449832298	0.002465269	0.014336652	1.00E-30	0.064022939	2.12E-05	1.00E-30	0.001999725	1.00E-30	0.012844794	0.012844794	0.000179869	0.013045824	1.00E-30	0.063927714	0.019076741	1.00E-30	0.205432057	0.014230847	0.446467682	1.00E-30	1.00E-30	0.001999725	0.003004878	0.027139124	1.00E-30	2.12E-05	0.025396007	-0.090085065	0.01610064
HS23	F	W	POST-TREATMENT	0.796510164	0.55800723	0.161695277	0.289772727	0.018726666	0.070086719	0.171216641	0.017195741	0.55801	0.01867	0.11949	0.02348	0.0172	0.05124	0.01885	0.17122	0.557770184	1.00E-30	0.006518776	1.00E-30	0.009343579	2.35E-02	0.017195741	0.051034115	0.016711771	0.171216641	0.171216641	0.208492187	1.00E-30	0.016711771	0.00840527	4.94E-05	0.017195741	0.096003793	0.006449638	0.13060269	0.016820418	1.00E-30	0.051034115	0.086195998	0.001758094	0.122088774	1.00E-30	0.033978873	0.274522323	0.06193038
HS36	F	C	POST-TREATMENT	0.980858086	0.399186525	0.566305122	1.418647892	0.002503761	0.005908083	0.016309081	1.00E-30	0.39917	0.14718	0.41867	1.00E-30	1.00E-30	0.0016	0.0043	0.01631	0.398850051	0.002503761	0.020089462	0.000544296	0.11838928	1.00E-30	1.00E-30	2.97E-05	4.95E-05	0.016309081	0.016309081	0.002741271	0.011341145	4.95E-05	0.118290317	0.089650463	1.00E-30	0.225783786	0.019822263	0.391813791	7.92E-05	1.00E-30	2.97E-05	0.003206397	0.022424986	0.000376059	1.00E-30	-0.002450602	-0.187267369	-0.01469258
HS37	M	C	POST-TREATMENT	0.979653414	0.419891198	0.483874394	1.152380417	0.002218525	0.009947959	0.061847276	1.00E-30	0.41989	0.16415	0.3192	0.00012	1.00E-30	0.00006	0.00989	0.06185	0.419478175	0.002218525	0.011529248	5.90E-05	0.149726815	0.000118007	1.00E-30	1.00E-30	0.000141608	0.061776472	0.061776472	1.00E-30	0.002690551	0.000141608	0.149667811	0.000849648	1.00E-30	0.203608643	0.011446643	0.419478175	1.00E-30	1.00E-30	1.00E-30	1.00E-30	0.086628669	1.00E-30	1.00E-30	-0.005358901	-0.09510985	-0.01316516
HS41.2	M	C	POST-TREATMENT	0.996964819	0.488938258	0.439414977	0.898712609	0.00392895	0.000113137	0.064611682	1.00E-30	0.48894	0.17282	0.26469	1.00E-30	1.00E-30	0.00007	0.00004	0.06461	0.488938258	0.003867239	0.043753278	1.00E-30	0.127670297	1.00E-30	1.00E-30	1.00E-30	1.00E-30	0.064611682	0.064611682	0.050150678	0.023429706	1.00E-30	0.127670297	0.005317453	1.00E-30	0.15486439	0.019027636	0.410873523	1.00E-30	1.00E-30	1.00E-30	0.000143993	0.023121149	0.027770064	1.00E-30	0.053766374	-0.038078944	0.04859587
RF51	M	W	POST-TREATMENT	0.999441627	0.743926193	0.163694566	0.220041406	0.001117369	0.025941081	0.05882797	1.00E-30	0.74393	0.03636	0.12581	0.00142	1.00E-30	0.00159	0.02436	0.05883	0.743510805	0.001116745	0.019739225	1.00E-30	0.013551853	0.001418568	1.00E-30	0.001494024	0.000150912	0.058795123	0.058795123	0.015936255	0.001931667	0.000150912	0.007364481	0.038889895	1.00E-30	0.04512254	0.018411204	0.666078112	0.002142943	0.022576361	0.001494024	0.001282748	0.023889291	0.037637329	1.00E-30	0.247784884	0.281612527	0.25213614
RF53	F	W	POST-TREATMENT	0.993406617	0.450625465	0.506782601	1.124620424	0.011862818	0.024318238	1.00E-30	1.00E-30	0.45063	0.21932	0.28647	1.00E-30	1.00E-30	0.00088	0.02343	1.00E-30	0.447654318	0.011784602	0.004848705	1.00E-30	0.182944973	1.00E-30	1.00E-30	0.000877691	1.00E-30	1.00E-30	1.00E-30	0.0015092	0.012244854	1.00E-30	0.182944973	0.061545378	1.00E-30	0.137465615	0.004848705	0.420124803	1.00E-30	1.00E-30	0.000877691	0.009012384	0.032667216	0.01694371	1.00E-30	0.036267919	-0.119867412	0.02850596
RF53.2	M	C	POST-TREATMENT	0.998152409	0.43327629	0.518545035	1.196799936	0.00612056	0.013987357	0.024779101	1.00E-30	0.43328	0.20174	0.3168	1.00E-30	1.00E-30	0.00785	0.00614	0.02478	0.432475772	0.006109252	0.01824932	1.00E-30	0.165350694	1.00E-30	1.00E-30	0.007834832	1.00E-30	0.024733319	0.024733319	0.002204908	0.035906017	1.00E-30	0.165350694	0.007338074	1.00E-30	0.206328871	0.00997002	0.393780938	1.00E-30	0.012427665	0.007834832	0.003730043	0.014458272	0.020332218	1.00E-30	0.01802153	-0.131015192	0.01274046
RF54.2	F	C	POST-TREATMENT	0.992402499	0.44473035	0.538586679	1.211040979	0.00389163	0.007262249	0.000457213	1.00E-30	0.44473	0.12225	0.4163	1.00E-30	1.00E-30	0.00185	0.00541	0.00046	0.441351511	0.003862063	0.018518909	4.22E-05	0.086917525	1.00E-30	1.00E-30	0.001836063	1.00E-30	0.00045374	0.00045374	0.000633125	0.010351595	1.00E-30	0.086653723	0.018360628	1.00E-30	0.265226659	0.018297316	0.42656804	1.00E-30	6.33E-05	0.001836063	0.007871855	0.032806433	0.002775198	1.00E-30	0.039395109	-0.154020894	0.02761401
[truncated: 12 more columns]
